# Supplementary material for: Effects of Robot-Assisted Gait Training on Stage-Based Lower Limb Motor Recovery and Muscle Tone in Subacute Stroke: A Randomized Controlled Trial
Source: J Clin Med. 2026 Mar 25;15(7):2514. doi: 10.3390/jcm15072514 (PMC13073898; doi:10.3390/jcm15072514)
Supplement: Supplementary file 1 [file jcm-15-02514-s001.zip]

Archive with 4 entries (4 files):
- Supplementary table_S1-edited.pdf
- Supplementary table_S2-edited.pdf
- Supplementary table_S3-edited.pdf
- Supplementary table_S4-edited.pdf
